# Supplementary material for: Class incremental learning of remote sensing images based on class similarity distillation
Source: PeerJ Comput Sci. 2023 Sep 27;9:e1583. doi: 10.7717/peerj-cs.1583 (PMC10557500; doi:10.7717/peerj-cs.1583)
Supplement: Supplemental Information 1 [file peerj-cs-09-1583-s001.zip]

Archive with 24 entries (21 files):
- code/
- code/attention/
- code/inference_demo.ipynb
- code/image_demo.py
- code/proprocess.py
- code/MMDet_Tutorial.ipynb
- code/1.py
- code/video_demo.py
- code/webcam_demo.py
- code/create_result_gif.py
- code/attention/attention.py
- code/attention/features_whitegirl/
- code/attention/4.png
- code/attention/features_whitegirl/f9_avgpool.png
- code/attention/features_whitegirl/f6_layer2.png
- code/attention/features_whitegirl/f4_maxpool.png
- code/attention/features_whitegirl/f3_relu.png
- code/attention/features_whitegirl/f8_layer4_2.png
- code/attention/features_whitegirl/f2_bn1.png
- code/attention/features_whitegirl/f5_layer1.png
- code/attention/features_whitegirl/f8_layer4_1.png
- code/attention/features_whitegirl/f10_fc.png
- code/attention/features_whitegirl/f1_conv1.png
- code/attention/features_whitegirl/f7_layer3.png
