# Supplementary material for: Class incremental learning of remote sensing images based on class similarity distillation
Source: PeerJ Comput Sci. 2023 Sep 27;9:e1583. doi: 10.7717/peerj-cs.1583 (PMC10557500; doi:10.7717/peerj-cs.1583)
Supplement: Supplemental Information 1 [file peerj-cs-09-1583-s001.zip › code/inference_demo.ipynb]

# %% [code]
from mmdet.apis import init_detector, inference_detector, show_result_pyplot
import mmcv

# %% [code]
config_file = '../configs/faster_rcnn/faster_rcnn_r50_fpn_1x_coco.py'
# download the checkpoint from model zoo and put it in `checkpoints/`
# url: https://download.openmmlab.com/mmdetection/v2.0/faster_rcnn/faster_rcnn_r50_fpn_1x_coco/faster_rcnn_r50_fpn_1x_coco_20200130-047c8118.pth
checkpoint_file = '../checkpoints/faster_rcnn_r50_fpn_1x_coco_20200130-047c8118.pth'

# %% [code]
# build the model from a config file and a checkpoint file
model = init_detector(config_file, checkpoint_file, device='cuda:0')

# %% [code]
# test a single image
img = 'demo.jpg'
result = inference_detector(model, img)

# %% [code]
# show the results
show_result_pyplot(model, img, result)
