# Supplementary material for: Class incremental learning of remote sensing images based on class similarity distillation
Source: PeerJ Comput Sci. 2023 Sep 27;9:e1583. doi: 10.7717/peerj-cs.1583 (PMC10557500; doi:10.7717/peerj-cs.1583)
Supplement: Supplemental Information 1 [file peerj-cs-09-1583-s001.zip › code/image_demo.py]

# Copyright (c) OpenMMLab. All rights reserved.
import asyncio
from argparse import ArgumentParser

from mmdet.apis import (async_inference_detector, inference_detector,
                        init_detector, show_result_pyplot)


def parse_args():
    parser = ArgumentParser()
    parser.add_argument('img', help='Image file')
    parser.add_argument('config', help='Config file')
    parser.add_argument('checkpoint', help='Checkpoint file')
    parser.add_argument(
        '--device', default='cuda:0', help='Device used for inference')
    parser.add_argument(
        '--palette',
        default='coco',
        choices=['coco', 'voc', 'citys', 'random'],
        help='Color palette used for visualization')
    parser.add_argument(
        '--score-thr', type=float, default=0.3, help='bbox score threshold')
    parser.add_argument(
        '--async-test',
        action='store_true',
        help='whether to set async options for async inference.')
    args = parser.parse_args()
    return args


def main(args):
    # build the model from a config file and a checkpoint file
    model = init_detector(args.config, args.checkpoint, device=args.device)
    # test a single image
    result = inference_detector(model, args.img)
    # show the results
    show_result_pyplot(
        model,
        args.img,
        result,
        palette=args.palette,
        score_thr=args.score_thr)


async def async_main(args):
    # build the model from a config file and a checkpoint file
    model = init_detector(args.config, args.checkpoint, device=args.device)
    # test a single image
    tasks = asyncio.create_task(async_inference_detector(model, args.img))
    result = await asyncio.gather(tasks)
    # show the results
    show_result_pyplot(
        model,
        args.img,
        result[0],
        palette=args.palette,
        score_thr=args.score_thr)


if __name__ == '__main__':
    args = parse_args()
    if args.async_test:
        asyncio.run(async_main(args))
    else:
        main(args)
