# Supplementary material for: Class incremental learning of remote sensing images based on class similarity distillation
Source: PeerJ Comput Sci. 2023 Sep 27;9:e1583. doi: 10.7717/peerj-cs.1583 (PMC10557500; doi:10.7717/peerj-cs.1583)
Supplement: Supplemental Information 1 [file peerj-cs-09-1583-s001.zip › code/proprocess.py]

# -*- coding: utf-8 -*-
"""
Created on Fri Mar 27 14:33:03 2020

@author: Jenny
"""


# import cv2
# import os
# filename='1.png'
# cols=729
# rows=729
# m = 0
# img=cv2.imread('./000647.jpg')
# img=cv2.resize(img,(1458,1458))
# sum_rows=img.shape[0]
# sum_cols=img.shape[1]
# save_path='./pic/53/'
# if not os.path.exists(save_path):
#         os.makedirs(save_path)
# # print("裁剪所得{0}列图片，{1}行图片.".format(int(sum_cols/cols),int(sum_rows/rows)))
# for i in range(int(sum_cols/cols)):
#         for j in range(int(sum_rows/rows)):
#             m +=1
#             cv2.imwrite(save_path+os.path.splitext(filename)[0]+"_"+str(m)+os.path.splitext(filename)[1],img[j*rows:(j+1)*rows,i*cols:(i+1)*cols,:])
#             # print(path+"\crop\\"+os.path.splitext(filename)[0]+'_'+str(j)+'_'+str(i)+os.path.splitext(filename)[1])
# # print("裁剪完成，得到{0}张图片.".format(int(sum_cols/cols)*int(sum_rows/rows)))
# # print("文件保存在{0}".format(save_path))
# from pptx import Presentation
# from pdf2image import convert_from_path, convert_from_bytes
# from pdf2image.exceptions import (
#     PDFInfoNotInstalledError,
#     PDFPageCountError,
#     PDFSyntaxError
# )
# from sys import argv
# from PIL import Image
#
# from pptx.util import Inches, Pt
# from pptx.dml.color import RGBColor
# from pathlib import Path
#
# fff=argv[1]
# pp=Path.cwd()
# fn=fff+'.pdf'
# filename=pp/fn
# print("Creating %s" % fff)
# prs = Presentation()
# width,height=argv[3].split('x')
# prs.slide_width = Inches(16)
# prs.slide_height = Inches(9)
#
# pages = convert_from_path(filename,dpi=int(argv[2]), size=(int(width)*100,int(height)*100))
# jpgs=pp/'jpgs'
# if not jpgs.exists():
#     jpgs.mkdir()
# for index, page in enumerate(pages):
#     name=fff+"-(%d).png" % index
#     jpg_file =jpgs/name
# #    print(jpg_file)
#     page.save(jpg_file, 'PNG')
#
#
#     image = Image.open(jpg_file)
#     height = image.height
#     width = image.width
# #
#     if height > width:
#         adjusted = image.rotate(270, expand=True)
#         adjusted.save(jpg_file)
# #
# #
#     title_slide_layout = prs.slide_layouts[6]
#     slide = prs.slides.add_slide(title_slide_layout)
#     left = top = 0
#     jpg_file=str(jpg_file)
#     print(jpg_file)
#     slide.shapes.add_picture(jpg_file, left,top,height = prs.slide_height)
#
#
#
# pptname='%s.pptx' % fff
# prs.save(pp/pptname)
#
#
#
# print("Saved")

# -*- coding:utf-8 -*-
#!/usr/bin/env python

import os
from reportlab.lib.pagesizes import A4, landscape
from reportlab.pdfgen import canvas
from tkinter import *
import time

# 图片文件名称列表
IMAGEFILES = []
class pdfTk(object):

   def __init__(self):
      '''用于生成主界面用于填写'''
      self.top = Tk()
      self.sw = self.top.winfo_screenwidth()
      self.sh = self.top.winfo_screenheight()
      self.topw = 500
      self.toph = 200
      self.top.title('图片转pdf生成器')
      self.top.geometry("%dx%d+%d+%d" % (self.topw, self.toph, (self.sw - self.topw) / 2, (self.sh - self.toph) / 2))

      self._DIRPATH = StringVar(self.top)

      self.emptfmone = Frame(self.top, height=50)
      self.emptfmone.pack()

      self.dirfm = Frame(self.top)
      self.descriptLabel = Label(self.dirfm, width=4, text='路径：')
      self.descriptLabel.pack(side=LEFT)
      self.dirn = Entry(self.dirfm, width=50, textvariable=self._DIRPATH)
      #self.dirn.bind('<Return>', self.setPath)
      self.dirn.pack(side=LEFT)
      self.dirfm.pack()

      self.emptfmtwo = Frame(self.top, height=30)
      self.emptfmtwo.pack()

      self.btnfm = Frame(self.top)
      self.converBtn = Button(self.btnfm, width=10, text='生成PDF', command=self.doneAnyThing,
                           activeforeground='white', activebackground='blue')
      self.quitBtn = Button(self.btnfm, width=10, text='退出', command=self.top.quit, activeforeground='white',
                   activebackground='blue')
      self.converBtn.pack(side=LEFT, padx=10)
      self.quitBtn.pack(side=LEFT, padx=10)
      self.btnfm.pack()

   def doneAnyThing(self):
      self.getListImages(self._DIRPATH.get())
      pdfFile = self.converPath(self._DIRPATH.get()) + self.dateStr() + ".pdf"
      self.convertpdf(pdfFile)

   def convertpdf(self, pdfFile):
      '''多个图片合成一个pdf文件'''
      (w, h) = landscape(A4) #
      cv = canvas.Canvas(pdfFile, pagesize=landscape(A4))
      for imagePath in IMAGEFILES:
         cv.drawImage(imagePath, 0, 0, w, h)
         cv.showPage()
      cv.save()

   def getListImages(self, dirPath):
      '''读取指定文件夹下所有的JPEG图片，存入列表'''
      if dirPath is None or len(dirPath) == 0:
         raise ValueError('dirPath不能为空，该值为存放图片的具体路径文件夹！')
      if os.path.isfile(dirPath):
         raise ValueError('dirPath不能为具体文件，该值为存放图片的具体路径文件夹！')
      if os.path.isdir(dirPath):
         for imageName in os.listdir(dirPath):
            if imageName.endswith('.jpg') or imageName.endswith('.jpeg'):
               absPath = self.converPath(dirPath) + imageName
               IMAGEFILES.append(absPath)

   def converPath(self, dirPath):
      '''用于转换路径，判断路径后是否为\\，如果有则直接输出，如果没有则添加'''
      if dirPath is None or len(dirPath) == 0:
         raise ValueError('dirPath不能为空！')
      if os.path.isfile(dirPath):
         raise ValueError('dirPath不能为具体文件，该值为文件夹路径！')
      if not str(dirPath).endswith("/"):
         return dirPath + "/"
      return dirPath

   def dateStr(self):
      '''用于生成指定格式的日期，目的是为了拼接字符串'''
      return time.strftime("%Y-%m-%d", time.localtime())

def main():
   '''该函数主要用于生成PDF文件'''
   pdfTk()
   mainloop()

if __name__ == '__main__':
   '''主函数，进行启动'''
   main()
