# Supplementary material for: Class incremental learning of remote sensing images based on class similarity distillation
Source: PeerJ Comput Sci. 2023 Sep 27;9:e1583. doi: 10.7717/peerj-cs.1583 (PMC10557500; doi:10.7717/peerj-cs.1583)
Supplement: Supplemental Information 1 [file peerj-cs-09-1583-s001.zip › code/1.py]

import torch
from PIL import Image
from mmdet.apis import inference_detector, init_detector, show_result_pyplot
import matplotlib as plt

import warnings				# 我这里会报一些警告，不影响运行，但影响心情，就先把警告关掉了
warnings.filterwarnings("ignore")

image = '000001.jpg'

device = torch.device('cuda:0')
config = '/home/y/下载/mmdetection-master/configs/faster_rcnn/faster_rcnn_r50_caffe_fpn_mstrain_1x_coco.py'
checkpoint = '/home/y/下载/mmdetection-master/3.pth'

model = init_detector(config, checkpoint, device=device)
result = inference_detector(model, image)
show_result_pyplot(model, image, result, score_thr=0.8)


# def draw(x, y, z, name, file_dir, color=None):
#     """
#     绘制单个样本的三维点图
#     """
#     if color is None:
#         for i in range(len(x)):
#             ax = plt.subplot(projection='3d')  # 创建一个三维的绘图工程
#             save_name = name + '-{}.png'.format(i)
#             save_name = file_dir.joinpath(save_name)
#             ax.scatter(x[i], y[i], z[i], c='r')
#             ax.set_zlabel('Z')  # 坐标轴
#             ax.set_ylabel('Y')
#             ax.set_xlabel('X')
#             plt.draw()
#             plt.savefig(save_name)
#             # plt.show()
#     else:
#         colors = ['red', 'blue', 'green', 'yellow', 'orange', 'tan', 'orangered', 'lightgreen', 'coral', 'aqua', 'gold',
#                   'plum', 'khaki', 'cyan', 'crimson', 'lawngreen', 'thistle', 'skyblue', 'lightblue', 'moccasin',
#                   'pink', 'lightpink', 'fuchsia', 'chocolate', 'tomato', 'orchid', 'grey', 'plum', 'peru', 'purple',
#                   'teal', 'sienna', 'turquoise', 'violet', 'wheat', 'yellowgreen', 'deeppink', 'azure', 'ivory',
#                   'brown']
#         for i in range(len(x)):
#             ax = plt.subplot(projection='3d')  # 创建一个三维的绘图工程
#             save_name = name + '-{}-{}.png'.format(i, color[i])
#             save_name = file_dir.joinpath(save_name)
#             ax.scatter(x[i], y[i], z[i], c=colors[color[i]])
#             ax.set_zlabel('Z')  # 坐标轴
#             ax.set_ylabel('Y')
#             ax.set_xlabel('X')
#             plt.draw()
#             plt.savefig(save_name)
#             # plt.show()
#
#
# def drawAllInOne(x, y, z, name, file_dir, color=None):
#
#     if color is None:
#         ax = plt.subplot(projection='3d')  # 创建一个三维的绘图工程
#         save_name = name + '.png'
#         save_name = file_dir.joinpath(save_name)
#         for i in range(len(x)):
#             ax.scatter(x[i], y[i], z[i], c='r')
#             ax.set_zlabel('Z')  # 坐标轴
#             ax.set_ylabel('Y')
#             ax.set_xlabel('X')
#         plt.draw()
#         plt.savefig(save_name)
#         # plt.show()
#     else:
#         ax = plt.subplot(projection='3d')  # 创建一个三维的绘图工程
#         save_name = name + '.png'
#         save_name = file_dir.joinpath(save_name)
#         colors = ['red', 'blue', 'green', 'yellow', 'orange', 'tan', 'orangered', 'lightgreen', 'coral', 'aqua','gold', 'plum', 'khaki', 'cyan', 'crimson', 'lawngreen', 'thistle', 'skyblue', 'lightblue', 'moccasin','pink', 'lightpink', 'fuchsia', 'chocolate', 'tomato', 'orchid', 'grey', 'plum', 'peru', 'purple','teal', 'sienna', 'turquoise', 'violet', 'wheat', 'yellowgreen', 'deeppink', 'azure', 'ivory', 'brown']
#         for i in range(len(x)):
#             ax.scatter(x[i], y[i], z[i], c=colors[color[i]])
#             ax.set_zlabel('Z')  # 坐标轴
#             ax.set_ylabel('Y')
#             ax.set_xlabel('X')
#         plt.draw()
#         plt.savefig(save_name)
#         # plt.show()
